# Supplementary material for: Underlying Role of Rumination-Mediated Attachment Style Plays in PTSD after TIA and Stroke
Source: Brain Sci. 2022 Aug 23;12(9):1118. doi: 10.3390/brainsci12091118 (PMC9497051; doi:10.3390/brainsci12091118)
Supplement: Supplementary file 1 [file brainsci-12-01118-s001.zip]

Archive with 1 entries (1 files):
- brainsci-1801780-supplementary.pdf
